# Supplementary material for: Analysis of Antioxidant Constituents from Ilex rotunda and Evaluation of Their Blood–Brain Barrier Permeability
Source: Antioxidants (Basel). 2022 Oct 6;11(10):1989. doi: 10.3390/antiox11101989 (PMC9598469; doi:10.3390/antiox11101989)
Supplement: Supplementary file 1 [file antioxidants-11-01989-s001.zip]

Archive with 1 entries (1 files):
- antioxidants-1933896-supplementary.pdf
